# Supplementary material for: Pilot Study: FSHR Expression in Neuroendocrine Tumors of the Appendix
Source: J Clin Med. 2023 Aug 2;12(15):5086. doi: 10.3390/jcm12155086 (PMC10419379; doi:10.3390/jcm12155086)
Supplement: Supplementary file 1 [file jcm-12-05086-s001.zip]

Archive with 2 entries (2 files):
- dianostic panel_Supplementary data.pdf
- Figura negative supplementray data.JPG
